# Supplementary material for: Tissue of origin characterization of cell free DNA in seminal plasma: Implications for new liquid biopsies
Source: PLoS One. 2025 Mar 31;20(3):e0317712. doi: 10.1371/journal.pone.0317712 (PMC11957367; doi:10.1371/journal.pone.0317712)
Supplement: S1 Table — (XLSX) [file pone.0317712.s009.xlsx]

## Sheet: S1 Table
sample_id	tissue	cell_type	source	data_used
GSM5652184	Kidney Endothelium	Kidney glomerular:Endothelium	GSE186458	preprocessed
GSM5652185	Kidney Endothelium	Kidney glomerular:Endothelium	GSE186458	preprocessed
GSM5652186	Kidney Endothelium	Kidney glomerular:Endothelium	GSE186458	preprocessed
GSM5652187	Kidney Endothelium	Kidney tubular:Endothelium	GSE186458	preprocessed
GSM5652188	Kidney Endothelium	Kidney tubular:Endothelium	GSE186458	preprocessed
GSM5652189	Kidney Endothelium	Kidney tubular:Endothelium	GSE186458	preprocessed
GSM5652256	Kidney Epithelium	Kidney glomerular:Epithelium	GSE186458	preprocessed
GSM5652257	Kidney Epithelium	Kidney glomerular:Epithelium	GSE186458	preprocessed
GSM5652258	Kidney Epithelium	Kidney tubular:Epithelium	GSE186458	preprocessed
GSM5652259	Kidney Epithelium	Kidney tubular:Epithelium	GSE186458	preprocessed
GSM5652260	Kidney Epithelium	Kidney tubular:Epithelium	GSE186458	preprocessed
GSM5652277	T cells	Blood:T (CD3+) cells	GSE186458	preprocessed
GSM5652278	T cells	Blood:T (CD3+) cells	GSE186458	preprocessed
GSM5652279	T cells	Blood:T helper(CD4+) cells	GSE186458	preprocessed
GSM5652280	T cells	Blood:T helper(CD4+) cells	GSE186458	preprocessed
GSM5652281	T cells	Blood:T helper(CD4+) cells	GSE186458	preprocessed
GSM5652282	T cells	Blood:T cytotoxic (CD8+) cells	GSE186458	preprocessed
GSM5652283	T cells	Blood:T cytotoxic (CD8+) cells	GSE186458	preprocessed
GSM5652284	T cells	Blood:T cytotoxic (CD8+) cells	GSE186458	preprocessed
GSM5652285	T cells	Blood:T central memory CD4	GSE186458	preprocessed
GSM5652286	T cells	Blood:T central memory CD4	GSE186458	preprocessed
GSM5652287	T cells	Blood:T central memory CD4	GSE186458	preprocessed
GSM5652288	T cells	Blood:T effector cell CD8	GSE186458	preprocessed
GSM5652289	T cells	Blood:T effector cell CD8	GSE186458	preprocessed
GSM5652290	T cells	Blood:T effector cell CD8	GSE186458	preprocessed
GSM5652291	T cells	Blood:T effector memory CD4	GSE186458	preprocessed
GSM5652292	T cells	Blood:T effector memory CD4	GSE186458	preprocessed
GSM5652293	T cells	Blood:T effector memory CD4	GSE186458	preprocessed
GSM5652294	T cells	Blood:T effector memory CD8	GSE186458	preprocessed
GSM5652295	T cells	Blood:T effector memory CD8	GSE186458	preprocessed
GSM5652296	T cells	Blood:Naive T cells CD4	GSE186458	preprocessed
GSM5652297	T cells	Blood:Naive T cells CD8	GSE186458	preprocessed
GSM5652298	T cells	Blood:Naive T cells CD8	GSE186458	preprocessed
GSM5652299	NK cells	Blood:NK	GSE186458	preprocessed
GSM5652300	NK cells	Blood:NK	GSE186458	preprocessed
GSM5652301	NK cells	Blood:NK	GSE186458	preprocessed
GSM5652302	Monocytes	Blood:Monocytes	GSE186458	preprocessed
GSM5652303	Monocytes	Blood:Monocytes	GSE186458	preprocessed
GSM5652304	Monocytes	Blood:Monocytes	GSE186458	preprocessed
GSM5652313	Granulocytes	Blood:Granulocytes	GSE186458	preprocessed
GSM5652314	Granulocytes	Blood:Granulocytes	GSE186458	preprocessed
GSM5652315	Granulocytes	Blood:Granulocytes	GSE186458	preprocessed
GSM5652316	B cells	Blood:B cells	GSE186458	preprocessed
GSM5652317	B cells	Blood:B cells	GSE186458	preprocessed
GSM5652318	B cells	Blood:B cells	GSE186458	preprocessed
GSM5652319	B cells	Blood:Memory B cells	GSE186458	preprocessed
GSM5652320	B cells	Blood:Memory B cells	GSE186458	preprocessed
GSM5652338	Prostate	Prostate:Epithelium	GSE186458	preprocessed
GSM5652339	Prostate	Prostate:Epithelium	GSE186458	preprocessed
GSM5652340	Prostate	Prostate:Epithelium	GSE186458	preprocessed
GSM5652341	Prostate	Prostate:Epithelium	GSE186458	preprocessed
GSM5652342	Bladder	Bladder:Epithelium	GSE186458	preprocessed
GSM5652343	Bladder	Bladder:Epithelium	GSE186458	preprocessed
GSM5652344	Bladder	Bladder:Epithelium	GSE186458	preprocessed
GSM5652345	Bladder	Bladder:Epithelium	GSE186458	preprocessed
GSM5652346	Bladder	Bladder:Epithelium	GSE186458	preprocessed
SRR6156035	Prostate	Prostate:Epithelium	PRJNA413837	raw
SRR6156036	Prostate	Prostate:Epithelium	PRJNA413837	raw
SRR6156037	Prostate	Prostate:Epithelium	PRJNA413837	raw
SRR10247211	Sperm	Sperm:Sperm	PRJNA576485	raw
SRR10247197	Sperm	Sperm:Sperm	PRJNA576485	raw
SRR10247226	Sperm	Sperm:Sperm	PRJNA576485	raw
SRR10247238	Sperm	Sperm:Sperm	PRJNA576485	raw
SRR15427078	Sperm	Sperm:Sperm	PRJNA754049	raw
SRR15427176	Sperm	Sperm:Sperm	PRJNA754049	raw
SRR15427084	Sperm	Sperm:Sperm	PRJNA754049	raw
SRR15427086	Sperm	Sperm:Sperm	PRJNA754049	raw
SRR15427180	Sperm	Sperm:Sperm	PRJNA754049	raw
