# Supplementary material for: Tissue of origin characterization of cell free DNA in seminal plasma: Implications for new liquid biopsies
Source: PLoS One. 2025 Mar 31;20(3):e0317712. doi: 10.1371/journal.pone.0317712 (PMC11957367; doi:10.1371/journal.pone.0317712)
Supplement: S2 Table — (XLSX) [file pone.0317712.s010.xlsx]

## Sheet: S2_Table
methyl_region	separation_score	mean_tissue_methylation	mean_background_methylation	tissue
chr6:1635258-1635697	0.73098	0.0594889	0.898732	Kidney Endothelium
chr17:2071895-2072048	0.729836	0.033847	0.92033	Kidney Endothelium
chr19:1151960-1152360	0.717624	0.0556091	0.927045	Kidney Endothelium
chr11:17828246-17828466	0.703371	0.0856528	0.936694	Kidney Endothelium
chr7:697059-697226	0.7021	0.104131	0.90903	Kidney Endothelium
chrX:150870885-150871005	0.69194	0.0771067	0.88101	Kidney Endothelium
chr16:1537198-1537418	0.68834	0.0819344	0.888801	Kidney Endothelium
chr5:172156734-172156944	0.6845	0.0836542	0.926662	Kidney Endothelium
chr13:112559196-112559316	0.673905	0.109537	0.923439	Kidney Endothelium
chr16:1550234-1550413	0.669645	0.06308	0.868443	Kidney Endothelium
chr5:32098360-32099276	0.668362	0.113848	0.890465	Kidney Endothelium
chr3:129590404-129590579	0.662421	0.108439	0.923185	Kidney Endothelium
chr6:165676764-165676884	0.655454	0.151533	0.92421	Kidney Endothelium
chr21:45348122-45348286	0.644613	0.0683638	0.867513	Kidney Endothelium
chr11:119024684-119024904	0.643537	0.0656542	0.839177	Kidney Endothelium
chr1:54257644-54257764	0.64168	0.144803	0.912871	Kidney Endothelium
chr10:7334089-7334309	0.640531	0.184112	0.935337	Kidney Endothelium
chr15:31063054-31063274	0.639028	0.0819252	0.870408	Kidney Endothelium
chr9:127852062-127852267	0.638079	0.0329024	0.885528	Kidney Endothelium
chr16:1512265-1512457	0.637502	0.147088	0.909234	Kidney Endothelium
chr15:40982809-40983029	0.633382	0.130877	0.927364	Kidney Endothelium
chr2:109700376-109700496	0.63316	0.0766767	0.889242	Kidney Endothelium
chr17:82846052-82846272	0.629065	0.22719	0.944007	Kidney Endothelium
chr11:76578584-76578766	0.627745	0.0507667	0.906281	Kidney Endothelium
chr7:47315239-47315459	0.626265	0.0418669	0.853941	Kidney Endothelium
chr19:1370935-1371373	0.761978	0.0830394	0.931779	Kidney Epithelium
chr12:119699366-119699827	0.758327	0.0593836	0.947397	Kidney Epithelium
chr14:93067048-93067321	0.7578	0.040812	0.931083	Kidney Epithelium
chr12:132288532-132289182	0.754632	0.0570967	0.896607	Kidney Epithelium
chr17:75543172-75543392	0.744733	0.0723533	0.922802	Kidney Epithelium
chr7:3943036-3943256	0.740175	0.0562267	0.910254	Kidney Epithelium
chr11:64101632-64101752	0.73999	0.0754	0.937652	Kidney Epithelium
chr1:164682675-164682891	0.73941	0.086084	0.933895	Kidney Epithelium
chr9:130118947-130119167	0.738862	0.08112	0.936165	Kidney Epithelium
chr22:46416434-46416554	0.73064	0.077904	0.931892	Kidney Epithelium
chr1:1128037-1128257	0.72701	0.0712272	0.909818	Kidney Epithelium
chr16:81546785-81547005	0.72493	0.118176	0.938747	Kidney Epithelium
chr13:112823434-112823626	0.721984	0.145308	0.95762	Kidney Epithelium
chr17:76912508-76912728	0.7212	0.0825509	0.923371	Kidney Epithelium
chr22:23265333-23265529	0.719783	0.13234	0.948476	Kidney Epithelium
chr1:47993454-47993674	0.71589	0.068876	0.899324	Kidney Epithelium
chr1:116475357-116475568	0.715586	0.03928	0.920121	Kidney Epithelium
chr3:49683289-49683495	0.71042	0.054144	0.924337	Kidney Epithelium
chr4:42361556-42361776	0.709121	0.0766	0.905381	Kidney Epithelium
chr8:58070023-58070422	0.707113	0.0635737	0.921963	Kidney Epithelium
chr13:45194637-45194857	0.7046	0.0718114	0.926649	Kidney Epithelium
chr9:4155306-4155548	0.702414	0.06224	0.87939	Kidney Epithelium
chr7:151454423-151454543	0.70117	0.156476	0.910719	Kidney Epithelium
chr19:10764202-10764410	0.69626	0.039172	0.886505	Kidney Epithelium
chr7:139683163-139683283	0.695079	0.0621486	0.898076	Kidney Epithelium
chr11:118341593-118341872	0.774396	0.0348477	0.922679	T cells
chr14:22529329-22529449	0.751125	0.09417	0.961083	T cells
chr14:99240664-99240784	0.721096	0.128589	0.911238	T cells
chr14:106200673-106200793	0.714079	0.0570459	0.883952	T cells
chr14:99259433-99259553	0.642697	0.0893387	0.903963	T cells
chr8:29061291-29061718	0.631465	0.12976	0.901169	T cells
chr11:118342540-118343619	0.615467	0.07286	0.839697	T cells
chr11:118344006-118344398	0.612425	0.0412864	0.856039	T cells
chr16:28986549-28986669	0.593746	0.0740506	0.936913	T cells
chr19:1077845-1077965	0.509372	0.153197	0.857995	T cells
chr19:55626556-55626676	0.50195	0.0604621	0.884971	T cells
chr8:143461298-143462155	0.469619	0.151435	0.834262	T cells
chr16:3067320-3068134	0.46785	0.133597	0.820577	T cells
chr17:27878804-27879024	0.465086	0.177327	0.877525	T cells
chr14:99213304-99213424	0.460685	0.142837	0.860743	T cells
chr7:1824795-1824915	0.452747	0.175582	0.923042	T cells
chr22:48079853-48079973	0.451529	0.135196	0.829246	T cells
chr20:36645422-36645688	0.444464	0.12869	0.902081	T cells
chr9:89471485-89472145	0.442862	0.211253	0.875257	T cells
chr7:1824623-1824743	0.418229	0.143066	0.843996	T cells
chr14:98227402-98227522	0.39692	0.0647073	0.800143	T cells
chr2:128436859-128436979	0.38155	0.0784827	0.884531	T cells
chr17:82126627-82127503	0.378264	0.127557	0.863912	T cells
chr8:23250338-23250558	0.376575	0.264731	0.854696	T cells
chr11:61101960-61102752	0.375785	0.152383	0.798938	T cells
chr2:231528339-231528559	0.742207	0.0838238	0.921411	NK cells
chr3:15451108-15451328	0.663757	0.0545381	0.89684	NK cells
chr1:1222591-1222811	0.621335	0.18516	0.926006	NK cells
chr21:37236192-37236312	0.556783	0.260239	0.944641	NK cells
chr6:15505676-15505896	0.546696	0.0442026	0.875039	NK cells
chr17:29609056-29609276	0.525687	0.209761	0.897557	NK cells
chr12:132115585-132115705	0.50818	0.182427	0.896197	NK cells
chr1:1221985-1222423	0.493286	0.176875	0.875039	NK cells
chr3:4815199-4815490	0.49198	0.24529	0.927263	NK cells
chr16:530129-530349	0.459041	0.239721	0.903755	NK cells
chr16:88653861-88654081	0.445069	0.122308	0.868821	NK cells
chr2:241925322-241925542	0.439604	0.188978	0.901598	NK cells
chr7:1041976-1042115	0.418335	0.121757	0.843529	NK cells
chr22:21689890-21690010	0.410383	0.0876389	0.828628	NK cells
chr7:1944206-1944426	0.410292	0.194579	0.805594	NK cells
chr12:124424000-124424439	0.406961	0.128793	0.876608	NK cells
chr19:18149454-18149819	0.406533	0.201402	0.912886	NK cells
chr18:9859284-9859404	0.397325	0.108556	0.836656	NK cells
chr2:8282949-8283069	0.39257	0.0410533	0.836637	NK cells
chr8:141152772-141152892	0.39191	0.11398	0.859169	NK cells
chr16:85642641-85643297	0.385865	0.281206	0.8841	NK cells
chr1:167485529-167485749	0.37304	0.214807	0.802102	NK cells
chr6:170444115-170444335	0.370233	0.112652	0.769698	NK cells
chr7:3107348-3107468	0.365492	0.0488189	0.806456	NK cells
chr22:37144234-37144469	0.3642	0.207422	0.835373	NK cells
chr1:149931235-149931435	0.655735	0.21079	0.936419	Monocytes
chr6:26545718-26545938	0.54705	0.0997467	0.902963	Monocytes
chr8:29103709-29103934	0.495687	0.0664375	0.891896	Monocytes
chr19:48967528-48967884	0.47955	0.0768222	0.855506	Monocytes
chr11:3037172-3037292	0.447464	0.245571	0.910343	Monocytes
chr5:1564297-1564417	0.389903	0.0275889	0.723504	Monocytes
chr1:159954268-159954787	0.358557	0.223943	0.807547	Monocytes
chr15:101140071-101140191	0.35142	0.03796	0.871652	Monocytes
chr11:75266078-75266198	0.347894	0.0399542	0.826752	Monocytes
chr11:60182396-60183273	0.340495	0.0820479	0.672981	Monocytes
chr10:133293143-133293290	0.323658	0.243239	0.896131	Monocytes
chr20:47771130-47771250	0.32057	0.208353	0.771065	Monocytes
chr10:89235430-89235599	0.320075	0.114578	0.871828	Monocytes
chr10:112836088-112836208	0.30987	0.118167	0.897748	Monocytes
chr12:124874597-124874787	0.30338	0.0850111	0.853468	Monocytes
chr17:63499293-63499413	0.29687	0.122607	0.793485	Monocytes
chr22:45996289-45996409	0.2847	0.108687	0.770686	Monocytes
chr4:153659402-153659522	0.28402	0.2364	0.909449	Monocytes
chr12:124721316-124721436	0.28223	0.0361733	0.849791	Monocytes
chr6:110705566-110705731	0.28122	0.14636	0.903391	Monocytes
chr11:68927954-68928174	0.26484	0.15644	0.874103	Monocytes
chr17:74623601-74624169	0.264509	0.224211	0.699745	Monocytes
chr21:37863989-37864109	0.25353	0.12298	0.775774	Monocytes
chr10:122468530-122469570	0.252468	0.20625	0.797112	Monocytes
chr1:232590982-232591202	0.249856	0.08462	0.821699	Monocytes
chr17:46171194-46171314	0.86993	0.02	0.948538	Granulocytes
chr11:73405124-73405338	0.79801	0.03698	0.938474	Granulocytes
chr6:30329300-30329868	0.744141	0.0870176	0.941839	Granulocytes
chr10:1042606-1042809	0.7138	0.128233	0.942644	Granulocytes
chr16:88840759-88840979	0.710974	0.0444014	0.919612	Granulocytes
chr17:76328752-76328957	0.6951	0.192918	0.948196	Granulocytes
chr5:14325814-14326122	0.68263	0.0534333	0.900022	Granulocytes
chr1:209838583-209838803	0.6777	0.08872	0.917218	Granulocytes
chr13:113609362-113609482	0.675658	0.137128	0.922077	Granulocytes
chr11:33286680-33286870	0.670014	0.182171	0.945934	Granulocytes
chr12:132681195-132681315	0.634379	0.18089	0.934459	Granulocytes
chr3:153067100-153067265	0.611483	0.0608889	0.903751	Granulocytes
chr9:136917785-136918015	0.594112	0.0777513	0.907944	Granulocytes
chr20:62186972-62187092	0.59342	0.220787	0.914652	Granulocytes
chr13:98428885-98429005	0.59342	0.0818733	0.916403	Granulocytes
chr6:131575597-131576398	0.588764	0.132924	0.900851	Granulocytes
chr9:126885983-126886103	0.58255	0.0836	0.882232	Granulocytes
chr12:132664891-132665011	0.57321	0.04556	0.907151	Granulocytes
chr17:81270248-81270468	0.564452	0.22413	0.915917	Granulocytes
chr10:104033070-104033959	0.5627	0.138356	0.833223	Granulocytes
chr12:122235766-122235886	0.56189	0.0345067	0.930723	Granulocytes
chr4:151701648-151701918	0.560742	0.208428	0.945792	Granulocytes
chr14:102210488-102211003	0.557365	0.0574425	0.904025	Granulocytes
chr3:119311066-119311286	0.555842	0.0721944	0.903992	Granulocytes
chr9:33318727-33319100	0.546115	0.0295267	0.936191	Granulocytes
chr1:244941212-244941332	0.839425	0.0485233	0.953302	B cells
chr19:11438041-11438161	0.7707	0.072716	0.92433	B cells
chr16:11682408-11682528	0.763543	0.0444143	0.924463	B cells
chr12:64613932-64614052	0.76049	0.076828	0.921949	B cells
chr9:37324296-37324416	0.72516	0.117076	0.944322	B cells
chr9:123608227-123608347	0.69874	0.082376	0.908152	B cells
chr7:1004050-1004270	0.690703	0.041482	0.884726	B cells
chr21:42660858-42660978	0.68643	0.083696	0.902425	B cells
chr19:2324602-2324722	0.680672	0.118411	0.92994	B cells
chr11:121570054-121570272	0.68035	0.0482829	0.918476	B cells
chr3:169931772-169931917	0.67775	0.106992	0.914603	B cells
chr11:2393788-2394198	0.677718	0.137371	0.92341	B cells
chr9:132888170-132888390	0.661281	0.128192	0.927702	B cells
chr7:540956-541176	0.65015	0.069208	0.886123	B cells
chr7:70416678-70416798	0.64869	0.248432	0.953406	B cells
chr9:133822414-133822534	0.643192	0.154287	0.93105	B cells
chr8:11492706-11494456	0.632265	0.0555713	0.82279	B cells
chr5:139740420-139740640	0.629194	0.0691112	0.863391	B cells
chr14:104922773-104922893	0.62819	0.109032	0.892771	B cells
chr10:124601225-124601663	0.627251	0.0523238	0.873795	B cells
chr3:186996123-186996667	0.624083	0.1783	0.930955	B cells
chr7:1000212-1000697	0.623438	0.177686	0.903944	B cells
chr14:105691549-105691669	0.621738	0.16187	0.887744	B cells
chr19:54661889-54662201	0.62131	0.175282	0.895355	B cells
chr5:72301763-72301983	0.62043	0.174384	0.937559	B cells
chr4:153022212-153022432	0.631167	0.170321	0.93141	Prostate
chr10:6023812-6023932	0.5979	0.197526	0.946154	Prostate
chr16:11229880-11230045	0.5811	0.199369	0.951252	Prostate
chr20:64001707-64001827	0.578083	0.151069	0.936339	Prostate
chr19:13002626-13003006	0.565557	0.141469	0.889002	Prostate
chr2:3533318-3533622	0.557917	0.234279	0.920699	Prostate
chr2:12767709-12767895	0.542833	0.194817	0.923019	Prostate
chr19:13003078-13003434	0.540625	0.193821	0.905099	Prostate
chr12:3791539-3791687	0.5375	0.159751	0.938167	Prostate
chr19:5250020-5250645	0.531525	0.145612	0.833691	Prostate
chr6:114246669-114246875	0.52218	0.222771	0.913411	Prostate
chr5:178305248-178305404	0.520208	0.20254	0.882989	Prostate
chr11:70169503-70170001	0.513673	0.194435	0.857276	Prostate
chr10:15037600-15038020	0.513533	0.182483	0.873399	Prostate
chr16:88844409-88844543	0.5059	0.184537	0.911957	Prostate
chr8:143958802-143959676	0.49966	0.232751	0.884125	Prostate
chr5:1282490-1282669	0.494936	0.220886	0.890802	Prostate
chr12:122852416-122852907	0.491682	0.200217	0.875957	Prostate
chr11:75441691-75442165	0.489704	0.236314	0.881878	Prostate
chr10:77872230-77872450	0.48612	0.0707029	0.823404	Prostate
chr19:4449605-4449725	0.4844	0.276294	0.955626	Prostate
chr15:78003549-78003919	0.48303	0.121104	0.90236	Prostate
chr8:22224443-22224663	0.476417	0.181571	0.880131	Prostate
chr7:157630386-157630606	0.474891	0.128526	0.86465	Prostate
chr13:111345015-111345235	0.473545	0.217427	0.870061	Prostate
chr14:100689202-100689322	0.642775	0.0963633	0.916101	Bladder
chr10:3532772-3532892	0.59112	0.154736	0.894921	Bladder
chr2:233761726-233761983	0.5882	0.112496	0.874914	Bladder
chr10:8013792-8013912	0.58755	0.233872	0.941883	Bladder
chr21:43003359-43003479	0.58515	0.26024	0.954286	Bladder
chr10:87620-87740	0.57651	0.140252	0.915248	Bladder
chr5:174618178-174618321	0.56589	0.112268	0.888197	Bladder
chr4:2959628-2959826	0.552017	0.138913	0.92169	Bladder
chr16:14307861-14307981	0.544371	0.0973743	0.870426	Bladder
chr6:1840809-1840993	0.5436	0.165097	0.908188	Bladder
chr10:122290829-122291145	0.54145	0.171377	0.868116	Bladder
chr2:29224599-29224719	0.536467	0.215107	0.901463	Bladder
chr14:103581307-103581533	0.52955	0.0959264	0.923774	Bladder
chr19:1304515-1304635	0.526343	0.131176	0.901125	Bladder
chr1:58928585-58928705	0.52187	0.130248	0.919311	Bladder
chr15:93413749-93413884	0.520417	0.0866033	0.871995	Bladder
chr17:41501981-41503741	0.515391	0.138208	0.843042	Bladder
chr10:121243284-121243404	0.51537	0.2405	0.894333	Bladder
chr11:65815289-65815449	0.51485	0.15214	0.919585	Bladder
chr5:174617359-174618107	0.508779	0.0861917	0.806897	Bladder
chr17:81192786-81192959	0.505923	0.164423	0.912402	Bladder
chr1:9022419-9022539	0.50479	0.074904	0.877178	Bladder
chr14:104680740-104680860	0.49735	0.112254	0.871896	Bladder
chr17:16860665-16860785	0.49056	0.082088	0.835876	Bladder
chr5:135127721-135128159	0.48605	0.128953	0.888172	Bladder
chr17:18671599-18672260	0.952827	0.0155556	0.964388	Sperm
chr2:105881290-105882163	0.949936	0.0222222	0.964418	Sperm
chr7:2432468-2434041	0.949908	0.00222222	0.961727	Sperm
chr9:99998980-99999159	0.949453	0.0344444	0.96787	Sperm
chr12:101738826-101739661	0.949104	0.00111111	0.963983	Sperm
chr2:3389191-3389659	0.947969	0.0388889	0.96392	Sperm
chr5:73508612-73508818	0.947521	0.00555556	0.963931	Sperm
chr1:219613125-219613245	0.946867	0.0233333	0.970628	Sperm
chr1:90893412-90894018	0.94623	0.0122222	0.962415	Sperm
chr19:55615155-55615865	0.945622	0.0177778	0.961801	Sperm
chr21:45531327-45531987	0.94546	0.0144444	0.961948	Sperm
chr22:46214216-46215152	0.944986	0.0122222	0.962796	Sperm
chr7:6622441-6623241	0.9447	0.00111111	0.961367	Sperm
chr19:55615929-55616819	0.944566	0.00333333	0.96225	Sperm
chr8:90606379-90606499	0.944399	0.0255556	0.965738	Sperm
chr7:6652314-6653106	0.943456	0.00222222	0.96253	Sperm
chr13:110719056-110719904	0.942925	0.0477778	0.958788	Sperm
chr3:130919068-130919188	0.94243	0.0188889	0.967241	Sperm
chr5:99410507-99410676	0.942047	0.0422222	0.96261	Sperm
chr10:132690818-132692045	0.941766	0.00777778	0.963412	Sperm
chr8:42437102-42437593	0.94176	0.00555556	0.962887	Sperm
chr1:53438263-53439585	0.941712	0.0155556	0.958473	Sperm
chr12:4324567-4324841	0.941521	0.0244444	0.962605	Sperm
chr9:92837361-92837481	0.941456	0.0288889	0.968371	Sperm
chr6:100829435-100829555	0.94141	0.00333333	0.962658	Sperm
