# Supplementary material for: Tissue of origin characterization of cell free DNA in seminal plasma: Implications for new liquid biopsies
Source: PLoS One. 2025 Mar 31;20(3):e0317712. doi: 10.1371/journal.pone.0317712 (PMC11957367; doi:10.1371/journal.pone.0317712)
Supplement: S3 Table — (XLSX) [file pone.0317712.s011.xlsx]

## Sheet: S3_Table
File accession	Assay	File format	Biosample term name
ENCFF386HEY	DNase-seq	bed narrowPeak	urinary bladder
ENCFF762IIH	DNase-seq	bed narrowPeak	T-cell
ENCFF160SGQ	DNase-seq	bed narrowPeak	B cell
ENCFF938ICV	DNase-seq	bed narrowPeak	B cell
ENCFF508FIN	DNase-seq	bed narrowPeak	CD14-positive monocyte
ENCFF771GZH	DNase-seq	bed narrowPeak	CD14-positive monocyte
ENCFF402BMP	DNase-seq	bed narrowPeak	T-cell
ENCFF829XGX	DNase-seq	bed narrowPeak	natural killer cell
ENCFF965NLE	DNase-seq	bed narrowPeak	natural killer cell
ENCFF302YHA	DNase-seq	bed narrowPeak	kidney
ENCFF502HAZ	DNase-seq	bed narrowPeak	T-cell
ENCFF286JFI	DNase-seq	bed narrowPeak	T-cell
ENCFF720ENQ	DNase-seq	bed narrowPeak	kidney
ENCFF963BED	DNase-seq	bed narrowPeak	B cell
ENCFF723TSB	DNase-seq	bed narrowPeak	kidney
ENCFF016INZ	DNase-seq	bed narrowPeak	natural killer cell
ENCFF087SET	DNase-seq	bed narrowPeak	CD14-positive monocyte
ENCFF027BPY	DNase-seq	bed narrowPeak	natural killer cell
ENCFF331AUI	DNase-seq	bed narrowPeak	T-cell
ENCFF245RKH	DNase-seq	bed narrowPeak	B cell
ENCFF132KNJ	DNase-seq	bed narrowPeak	kidney
ENCFF234RER	DNase-seq	bed narrowPeak	kidney
ENCFF469WRJ	DNase-seq	bed narrowPeak	CD14-positive monocyte
ENCFF410WHC	DNase-seq	bed narrowPeak	kidney
ENCFF058VTF	DNase-seq	bed narrowPeak	kidney
ENCFF820ERD	DNase-seq	bed narrowPeak	kidney
ENCFF089TRW	DNase-seq	bed narrowPeak	T-cell
ENCFF063HRQ	DNase-seq	bed narrowPeak	T-cell
ENCFF464MIT	DNase-seq	bed narrowPeak	kidney
ENCFF078NYB	DNase-seq	bed narrowPeak	T-cell
ENCFF696CWC	DNase-seq	bed narrowPeak	T-cell
ENCFF039YOG	DNase-seq	bed narrowPeak	T-cell
ENCFF978APK	DNase-seq	bed narrowPeak	T-cell
ENCFF220XPZ	DNase-seq	bed narrowPeak	T-cell
ENCFF151TWM	DNase-seq	bed narrowPeak	T-cell
ENCFF650BNV	DNase-seq	bed narrowPeak	B cell
ENCFF060XOT	DNase-seq	bed narrowPeak	T-cell
ENCFF834PXB	DNase-seq	bed narrowPeak	CD14-positive monocyte
ENCFF899YGN	DNase-seq	bed narrowPeak	T-cell
ENCFF298AXR	DNase-seq	bed narrowPeak	T-cell
ENCFF265ZRC	DNase-seq	bed narrowPeak	T-cell
ENCFF271IQS	DNase-seq	bed narrowPeak	T-cell
ENCFF989JWT	DNase-seq	bed narrowPeak	kidney
ENCFF229GYW	DNase-seq	bed narrowPeak	CD14-positive monocyte
ENCFF233XNV	DNase-seq	bed narrowPeak	prostate gland
ENCFF262LZH	DNase-seq	bed narrowPeak	B cell
ENCFF729DOV	DNase-seq	bed narrowPeak	T-cell
ENCFF984DWL	DNase-seq	bed narrowPeak	T-cell
ENCFF886GET	DNase-seq	bed narrowPeak	natural killer cell
ENCFF388NNQ	DNase-seq	bed narrowPeak	kidney
ENCFF205OAA	DNase-seq	bed narrowPeak	CD14-positive monocyte
ENCFF467MOY	DNase-seq	bed narrowPeak	T-cell
ENCFF470PMD	DNase-seq	bed narrowPeak	kidney
ENCFF156CAM	DNase-seq	bed narrowPeak	T-cell
ENCFF616TIS	DNase-seq	bed narrowPeak	T-cell
ENCFF808RJY	DNase-seq	bed narrowPeak	T-cell
ENCFF561HFN	DNase-seq	bed narrowPeak	T-cell
ENCFF967SJS	DNase-seq	bed narrowPeak	T-cell
ENCFF025ORJ	DNase-seq	bed narrowPeak	T-cell
ENCFF339KLQ	DNase-seq	bed narrowPeak	T-cell
ENCFF839QLN	DNase-seq	bed narrowPeak	T-cell
ENCFF863XOL	DNase-seq	bed narrowPeak	T-cell
ENCFF458UYZ	DNase-seq	bed narrowPeak	T-cell
ENCFF147CYP	DNase-seq	bed narrowPeak	T-cell
ENCFF594KUR	DNase-seq	bed narrowPeak	T-cell
ENCFF237YDB	DNase-seq	bed narrowPeak	T-cell
ENCFF574QFK	DNase-seq	bed narrowPeak	T-cell
ENCFF870FOG	DNase-seq	bed narrowPeak	T-cell
ENCFF436SLI	DNase-seq	bed narrowPeak	T-cell
ENCFF632RKP	DNase-seq	bed narrowPeak	prostate gland
ENCFF703DTV	DNase-seq	bed narrowPeak	natural killer cell
ENCFF188HUC	DNase-seq	bed narrowPeak	T-cell
ENCFF203WAC	DNase-seq	bed narrowPeak	T-cell
ENCFF549IFG	DNase-seq	bed narrowPeak	T-cell
ENCFF763HSO	DNase-seq	bed narrowPeak	T-cell
ENCFF743ARK	DNase-seq	bed narrowPeak	kidney
ENCFF022CDR	DNase-seq	bed narrowPeak	T-cell
ENCFF495BUD	DNase-seq	bed narrowPeak	T-cell
ENCFF541EUP	DNase-seq	bed narrowPeak	T-cell
ENCFF597YKW	DNase-seq	bed narrowPeak	T-cell
ENCFF776FXT	DNase-seq	bed narrowPeak	T-cell
ENCFF828FGS	DNase-seq	bed narrowPeak	T-cell
ENCFF973MIR	DNase-seq	bed narrowPeak	kidney
ENCFF931HGM	DNase-seq	bed narrowPeak	kidney
ENCFF201SWK	DNase-seq	bed narrowPeak	T-cell
ENCFF313QBH	DNase-seq	bed narrowPeak	T-cell
ENCFF531CKE	DNase-seq	bed narrowPeak	CD14-positive monocyte
ENCFF487LCQ	DNase-seq	bed narrowPeak	T-cell
ENCFF771HQR	DNase-seq	bed narrowPeak	T-cell
ENCFF841WHD	DNase-seq	bed narrowPeak	T-cell
ENCFF277YPZ	DNase-seq	bed narrowPeak	T-cell
ENCFF488EGS	DNase-seq	bed narrowPeak	T-cell
ENCFF211KOG	DNase-seq	bed narrowPeak	T-cell
ENCFF064BWF	DNase-seq	bed narrowPeak	T-cell
ENCFF082UVI	DNase-seq	bed narrowPeak	T-cell
ENCFF533WKA	DNase-seq	bed narrowPeak	T-cell
ENCFF409NJS	DNase-seq	bed narrowPeak	T-cell
ENCFF478ZZJ	DNase-seq	bed narrowPeak	T-cell
ENCFF300QNV	DNase-seq	bed narrowPeak	T-cell
ENCFF141YCX	DNase-seq	bed narrowPeak	T-cell
ENCFF198ROL	DNase-seq	bed narrowPeak	T-cell
ENCFF145VKG	DNase-seq	bed narrowPeak	natural killer cell
