# Supplementary material for: Tissue of origin characterization of cell free DNA in seminal plasma: Implications for new liquid biopsies
Source: PLoS One. 2025 Mar 31;20(3):e0317712. doi: 10.1371/journal.pone.0317712 (PMC11957367; doi:10.1371/journal.pone.0317712)
Supplement: S4 Table — (XLSX) [file pone.0317712.s012.xlsx]

## Sheet: S4_Table
methyl_region	Kidney Endothelium	Kidney Epithelium	T cells	NK cells	Monocytes	Granulocytes	B cells	Prostate	Bladder	Sperm
chr1:1128037-1128257	0.857835	0.0431765	0.919331	0.927647	0.951937	0.954824	0.938625	0.879529	0.888588	0.93
chr1:1221985-1222423	0.89584	0.912	0.87562	0.145016	0.92084	0.93136	0.91644	0.82	0.69416	0.94
chr1:1222591-1222811	0.9307	0.9483	0.9365	0.12627	0.9442	0.9266	0.9236	0.9208	0.883	0.94
chr1:9022419-9022539	0.8949	0.605	0.9046	0.9486	0.9692	0.952	0.9412	0.82	0.0613	0.96
chr1:47993454-47993674	0.9148	0.06922	0.8774	0.9182	0.9314	0.9286	0.9414	0.9132	0.8738	0.96
chr1:53438263-53439585	0.956934	0.964227	0.953173	0.962619	0.96613	0.964009	0.95946	0.962009	0.95872	0
chr1:54257644-54257764	0.10166	0.8428	0.9011	0.912	0.967	0.9674	0.9344	0.89	0.882	0.94
chr1:58928585-58928705	0.9218	0.916	0.935175	0.9262	0.971	0.9518	0.92325	0.9334	0.11292	0.94
chr1:90893412-90894018	0.955274	0.95475	0.963927	0.965041	0.96583	0.962792	0.969702	0.961735	0.958298	0
chr1:116475357-116475568	0.908464	0.0271	0.9455	0.966333	0.941429	0.946143	0.930857	0.878571	0.821286	0.96
chr1:149931235-149931435	0.90705	0.9697	0.934667	0.9351	0.20328	0.941889	0.947444	0.939	0.9256	0.95
chr1:159954268-159954787	0.728236	0.753429	0.808857	0.819571	0.239343	0.614929	0.787857	0.89	0.721857	0.96
chr1:164682675-164682891	0.908	0.09408	0.9334	0.9262	0.9618	0.9452	0.9336	0.9302	0.954	0.96
chr1:167485529-167485749	0.7344	0.84	0.7718	0.15224	0.9198	0.9206	0.813	0.8054	0.7358	0.9
chr1:209838583-209838803	0.8821	0.8496	0.9474	0.957	0.9368	0.08198	0.9566	0.9	0.9378	0.97
chr1:219613125-219613245	0.977208	0.9777	0.96875	0.964889	0.979125	0.9557	0.976222	0.97	0.964778	0
chr1:232590982-232591202	0.4404	0.9506	0.8141	0.9334	0.0829	0.5134	0.73	0.9476	0.9532	0.95
chr1:244941212-244941332	0.968417	0.967333	0.952667	0.952833	0.946167	0.973667	0.0496167	0.96	0.9705	0.96
chr2:3389191-3389659	0.957815	0.959971	0.963171	0.967829	0.972314	0.972371	0.965229	0.9634	0.964857	0
chr2:3533318-3533622	0.922417	0.947	0.928417	0.917	0.9705	0.962167	0.937	0.24	0.9025	0.91
chr2:8282949-8283069	0.9381	0.9232	0.6965	0.0345	0.9574	0.9558	0.9182	0.87	0.8952	0.94
chr2:12767709-12767895	0.892917	0.906667	0.931	0.962333	0.958	0.929167	0.934667	0.176667	0.824	0.95
chr2:29224599-29224719	0.895583	0.915833	0.909	0.948833	0.926167	0.937	0.904	0.86	0.182983	0.92
chr2:105881290-105882163	0.965454	0.965951	0.962476	0.971756	0.968532	0.97184	0.963533	0.97	0.96375	0
chr2:109700376-109700496	0.06483	0.9378	0.8566	0.8824	0.907	0.9192	0.8446	0.94	0.879	0.97
chr2:128436859-128436979	0.906	0.9056	0.07974	0.4654	0.9602	0.948	0.8564	0.9226	0.9088	0.92
chr2:231528339-231528559	0.942143	0.900643	0.934626	0.0720071	0.947846	0.920143	0.919143	0.897429	0.885615	0.96
chr2:233761726-233761983	0.8917	0.9056	0.8565	0.8754	0.9362	0.9084	0.8808	0.79	0.08166	0.96
chr2:241925322-241925542	0.833792	0.914083	0.902625	0.205325	0.949818	0.9475	0.93925	0.920167	0.942083	0.94
chr3:4815199-4815490	0.942	0.9589	0.93285	0.23033	0.9195	0.9038	0.9557	0.9539	0.9351	0.93
chr3:15451108-15451328	0.893	0.897	0.890357	0.0472429	0.913571	0.915	0.914429	0.94	0.931286	0.95
chr3:49683289-49683495	0.8575	0.04772	0.9577	0.9732	0.9554	0.9556	0.9518	0.8228	0.9194	0.94
chr3:119311066-119311286	0.8705	0.9265	0.926083	0.9295	0.549667	0.07275	0.914167	0.942	0.900333	0.94
chr3:129590404-129590579	0.0901167	0.873	0.938417	0.9425	0.799333	0.872	0.949333	0.917333	0.931333	0.93
chr3:130919068-130919188	0.9695	0.972	0.961	0.9662	0.9616	0.9866	0.9764	0.96	0.9656	0
chr3:153067100-153067265	0.930556	0.948556	0.880222	0.912111	0.61675	0.0587333	0.90175	0.951444	0.948778	0.97
chr3:169931772-169931917	0.9144	0.8646	0.9069	0.9132	0.9594	0.9588	0.09058	0.9136	0.9094	0.94
chr3:186996123-186996667	0.938667	0.9375	0.92575	0.921333	0.916667	0.903167	0.196983	0.960167	0.948167	0.94
chr4:2959628-2959826	0.912833	0.952667	0.933833	0.940833	0.9695	0.953167	0.972333	0.93	0.125783	0.93
chr4:42361556-42361776	0.913786	0.0535429	0.884071	0.919857	0.930857	0.933143	0.923143	0.93	0.924429	0.92
chr4:151701648-151701918	0.945	0.966333	0.952167	0.971167	0.745333	0.17295	0.967667	0.96	0.965167	0.96
chr4:153022212-153022432	0.920278	0.939	0.919556	0.918111	0.955333	0.929444	0.965889	0.17	0.853	0.96
chr4:153659402-153659522	0.9619	0.8598	0.9069	0.9436	0.23642	0.4872	0.9408	0.94	0.9484	0.97
chr5:1282490-1282669	0.813091	0.892636	0.900727	0.909364	0.902636	0.927545	0.930273	0.194791	0.791091	0.93
chr5:1564297-1564417	0.745	0.721667	0.735667	0.6005	0.02185	0.498567	0.635833	0.71	0.609833	0.93
chr5:14325814-14326122	0.9291	0.9102	0.8581	0.9164	0.8468	0.03978	0.938	0.947	0.9462	0.94
chr5:32098360-32099276	0.0997735	0.817647	0.893441	0.926294	0.879471	0.877353	0.898353	0.854471	0.916706	0.93
chr5:72301763-72301983	0.9236	0.8778	0.9531	0.9538	0.9808	0.9576	0.20522	0.9368	0.941	0.92
chr5:73508612-73508818	0.960652	0.958565	0.964987	0.967174	0.966591	0.968333	0.967167	0.96	0.969	0
chr5:99410507-99410676	0.955956	0.969059	0.960426	0.9506	0.968222	0.967938	0.967562	0.96	0.967056	0
chr5:135127721-135128159	0.917455	0.801455	0.878227	0.956545	0.938273	0.941727	0.919273	0.71	0.115673	0.94
chr5:139740420-139740640	0.737969	0.860875	0.877469	0.719688	0.900625	0.89375	0.065225	0.91	0.852375	0.89
chr5:172156734-172156944	0.0733875	0.819	0.953937	0.89725	0.95075	0.959625	0.947625	0.93525	0.9335	0.96
chr5:174617359-174618107	0.741542	0.866083	0.763708	0.7965	0.880667	0.888667	0.814917	0.78	0.09605	0.94
chr5:174618178-174618321	0.7336	0.8826	0.89	0.933	0.9286	0.9458	0.8898	0.93	0.07974	0.95
chr5:178305248-178305404	0.899667	0.901667	0.808583	0.908833	0.964333	0.9515	0.845333	0.21	0.891333	0.94
chr6:1635258-1635697	0.0627467	0.872133	0.897833	0.917333	0.840933	0.80708	0.948	0.89	0.917667	0.95
chr6:1840809-1840993	0.919583	0.947167	0.928083	0.9515	0.948333	0.786833	0.946667	0.888	0.16835	0.89
chr6:15505676-15505896	0.917304	0.904083	0.903731	0.0385692	0.659308	0.590538	0.912923	0.886385	0.950083	0.95
chr6:26545718-26545938	0.8957	0.9516	0.9408	0.9066	0.08992	0.6476	0.8242	0.9166	0.9398	0.93
chr6:30329300-30329868	0.943588	0.950176	0.954324	0.969588	0.841941	0.0864235	0.962	0.951353	0.954765	0.94
chr6:100829435-100829555	0.9569	0.9591	0.961944	0.9775	0.970889	0.9688	0.9496	0.9617	0.9563	0
chr6:110705566-110705731	0.9518	0.9548	0.9362	0.941	0.1756	0.899	0.4788	0.9736	0.9764	0.91
chr6:114246669-114246875	0.9393	0.9326	0.8895	0.898	0.9198	0.9116	0.923	0.18	0.882	0.96
chr6:131575597-131576398	0.874571	0.916143	0.935357	0.946429	0.726	0.1323	0.953143	0.846	0.762	0.94
chr6:165676764-165676884	0.13775	0.895	0.935917	0.956333	0.939333	0.948167	0.9545	0.906667	0.826833	0.96
chr6:170444115-170444335	0.835571	0.833	0.706236	0.128429	0.765257	0.760143	0.704286	0.767043	0.764329	0.93
chr7:540956-541176	0.9155	0.952	0.7999	0.8284	0.9154	0.9506	0.07886	0.9486	0.9724	0.94
chr7:697059-697226	0.0927714	0.900286	0.905286	0.925	0.937429	0.944714	0.940429	0.86	0.873571	0.95
chr7:1000212-1000697	0.891635	0.861846	0.922115	0.911308	0.897846	0.916077	0.171242	0.87	0.913115	0.94
chr7:1004050-1004270	0.898	0.8632	0.93355	0.8602	0.8657	0.897	0.0301	0.8536	0.8913	0.91
chr7:1041976-1042115	0.83505	0.656	0.8377	0.07716	0.879444	0.8876	0.928444	0.92	0.9327	0.93
chr7:1824623-1824743	0.87575	0.702667	0.0984667	0.781333	0.934333	0.933833	0.892333	0.768167	0.776167	0.93
chr7:1824795-1824915	0.934736	0.916889	0.136281	0.717556	0.966444	0.949889	0.932778	0.922	0.949222	0.96
chr7:1944206-1944426	0.724008	0.790092	0.722631	0.195492	0.864615	0.832692	0.869231	0.88	0.887308	0.89
chr7:2432468-2434041	0.953058	0.958323	0.962726	0.96509	0.964265	0.969189	0.967175	0.96	0.962088	0
chr7:3107348-3107468	0.781417	0.793333	0.796667	0.0623167	0.908	0.9216	0.873833	0.87	0.812167	0.86
chr7:3943036-3943256	0.916167	0.0436833	0.926333	0.943833	0.961333	0.952333	0.9215	0.884	0.9375	0.9
chr7:6622441-6623241	0.953709	0.957878	0.96564	0.967366	0.967122	0.970889	0.964561	0.955062	0.955615	0
chr7:6652314-6653106	0.954744	0.956981	0.965042	0.97157	0.969417	0.968175	0.97107	0.96	0.953039	0
chr7:47315239-47315459	0.0454307	0.76175	0.863858	0.87525	0.890636	0.896417	0.890636	0.805833	0.901083	0.94
chr7:70416678-70416798	0.9497	0.93	0.9537	0.9516	0.962	0.9728	0.234	0.96	0.9182	0.97
chr7:139683163-139683283	0.897714	0.0524	0.915786	0.945286	0.913143	0.854143	0.806857	0.863857	0.937143	0.96
chr7:151454423-151454543	0.9222	0.12064	0.89465	0.9282	0.92975	0.9312	0.8618	0.958	0.9318	0.93
chr7:157630386-157630606	0.853682	0.780364	0.890636	0.904636	0.891364	0.884273	0.868091	0.141809	0.687	0.93
chr8:11492706-11494456	0.727065	0.803304	0.822435	0.828391	0.779517	0.874435	0.0510391	0.87213	0.802522	0.92
chr8:22224443-22224663	0.775583	0.798833	0.910667	0.941167	0.882167	0.835	0.9205	0.162167	0.845833	0.97
chr8:23250338-23250558	0.7768	0.8908	0.22766	0.756	0.8736	0.8094	0.8386	0.8472	0.8656	0.94
chr8:29061291-29061718	0.908222	0.923722	0.151978	0.808944	0.927611	0.950722	0.843167	0.901556	0.8965	0.95
chr8:29103709-29103934	0.926813	0.939875	0.924375	0.86975	0.074625	0.567875	0.674875	0.9465	0.923875	0.94
chr8:42437102-42437593	0.954069	0.958139	0.962458	0.968743	0.972571	0.968686	0.968333	0.961486	0.9665	0
chr8:58070023-58070422	0.794	0.0522937	0.942312	0.93175	0.95875	0.953063	0.936937	0.951	0.946625	0.95
chr8:90606379-90606499	0.9569	0.967417	0.967242	0.967923	0.976929	0.970467	0.977286	0.96	0.961857	0
chr8:141152772-141152892	0.9213	0.9484	0.8688	0.11162	0.6242	0.7454	0.823	0.9506	0.8796	0.95
chr8:143461298-143462155	0.815029	0.83769	0.125845	0.758036	0.912069	0.918828	0.781966	0.795483	0.784966	0.92
chr8:143958802-143959676	0.83756	0.812657	0.904604	0.920294	0.926324	0.868486	0.917324	0.249937	0.817686	0.92
chr9:4155306-4155548	0.882714	0.0448286	0.850214	0.93	0.934571	0.948714	0.866429	0.88	0.866714	0.92
chr9:33318727-33319100	0.94715	0.9644	0.95755	0.9676	0.5752	0.03418	0.9708	0.95	0.9705	0.94
chr9:37324296-37324416	0.9017	0.9542	0.9588	0.911	0.9576	0.9514	0.09952	0.9418	0.9526	0.93
chr9:89471485-89472145	0.958333	0.962833	0.172025	0.762167	0.953667	0.940333	0.737833	0.840667	0.807667	0.94
chr9:92837361-92837481	0.973688	0.96525	0.968938	0.973625	0.970875	0.970125	0.974375	0.968	0.980125	0
chr9:99998980-99999159	0.967575	0.96945	0.971763	0.978895	0.9745	0.97605	0.968053	0.96	0.9638	0
chr9:123608227-123608347	0.9211	0.9226	0.9269	0.9224	0.8652	0.8154	0.08266	0.93	0.9176	0.91
chr9:126885983-126886103	0.8969	0.7958	0.9081	0.8162	0.6963	0.06668	0.9294	0.93	0.8936	0.93
chr9:127852062-127852267	0.0303071	0.686571	0.922786	0.846	0.868143	0.856857	0.879857	0.900429	0.934429	0.94
chr9:130118947-130119167	0.880875	0.0924375	0.959875	0.957375	0.971125	0.95225	0.940375	0.90325	0.919625	0.93
chr9:132888170-132888390	0.934	0.95175	0.907	0.917125	0.96125	0.943625	0.14125	0.94425	0.920625	0.96
chr9:133822414-133822534	0.941667	0.940167	0.920417	0.927333	0.953167	0.974667	0.178667	0.948667	0.9235	0.93
chr9:136917785-136918015	0.894192	0.926308	0.930923	0.950692	0.637923	0.0772308	0.924615	0.89	0.921923	0.95
chr10:87620-87740	0.9136	0.947	0.9268	0.8792	0.8912	0.8838	0.9244	0.91	0.1441	0.96
chr10:1042606-1042809	0.92825	0.949	0.960917	0.948833	0.858833	0.124533	0.950167	0.9525	0.9395	0.95
chr10:3532772-3532892	0.9431	0.861	0.9001	0.9302	0.7974	0.935	0.8634	0.91	0.159	0.95
chr10:6023812-6023932	0.9265	0.9526	0.9565	0.954	0.9644	0.9482	0.9628	0.17	0.8864	0.95
chr10:7334089-7334309	0.206625	0.90475	0.946937	0.947125	0.955875	0.923875	0.955	0.954625	0.93325	0.93
chr10:8013792-8013912	0.9464	0.8284	0.9681	0.978	0.9344	0.9692	0.956	0.9682	0.14906	0.95
chr10:15037600-15038020	0.882333	0.842333	0.8765	0.925667	0.9465	0.926333	0.855833	0.19	0.831667	0.88
chr10:77872230-77872450	0.7691	0.73332	0.8598	0.937	0.8678	0.843	0.7758	0.061	0.7344	0.93
chr10:89235430-89235599	0.90925	0.935333	0.871833	0.9165	0.061	0.373333	0.939	0.942167	0.943667	0.94
chr10:104033070-104033959	0.796869	0.913389	0.871683	0.855489	0.696722	0.134344	0.850833	0.74	0.794017	0.88
chr10:112836088-112836208	0.856	0.8838	0.9362	0.9796	0.13052	0.505	0.9642	0.92	0.8582	0.96
chr10:121243284-121243404	0.8705	0.867	0.8951	0.9336	0.953	0.9456	0.8882	0.8678	0.24352	0.94
chr10:122290829-122291145	0.947	0.806714	0.846714	0.873571	0.892143	0.925714	0.739714	0.910714	0.152286	0.9
chr10:122468530-122469570	0.684539	0.895286	0.801536	0.872	0.209129	0.4649	0.854857	0.83	0.628164	0.92
chr10:124601225-124601663	0.901217	0.772043	0.873602	0.663265	0.857391	0.874935	0.0489348	0.925545	0.923217	0.92
chr10:132690818-132692045	0.955697	0.960372	0.962553	0.964032	0.973663	0.979155	0.960531	0.963968	0.962391	0
chr10:133293143-133293290	0.93325	0.945	0.94875	0.952167	0.165483	0.733167	0.862167	0.87	0.657833	0.98
chr11:2393788-2394198	0.879206	0.937941	0.941824	0.922412	0.953176	0.947176	0.160159	0.869529	0.909412	0.95
chr11:3037172-3037292	0.935071	0.933286	0.9465	0.828857	0.233043	0.671	0.914429	0.893429	0.844	0.95
chr11:17828246-17828466	0.083925	0.877833	0.957333	0.964	0.960667	0.974667	0.966167	0.893667	0.858667	0.98
chr11:33286680-33286870	0.962357	0.881	0.964357	0.959429	0.885	0.187814	0.964	0.963143	0.905143	0.95
chr11:60182396-60183273	0.671309	0.654109	0.661705	0.681964	0.0900364	0.402255	0.620764	0.594336	0.59579	0.88
chr11:61101960-61102752	0.896528	0.9095	0.136656	0.621333	0.599667	0.5847	0.635589	0.781944	0.8365	0.95
chr11:64101632-64101752	0.93665	0.0789778	0.953667	0.973556	0.9572	0.9445	0.9562	0.9373	0.921	0.94
chr11:65815289-65815449	0.8967	0.9486	0.935644	0.9555	0.955889	0.9666	0.9478	0.84	0.16226	0.94
chr11:68927954-68928174	0.7711	0.9344	0.951	0.953	0.15966	0.4336	0.9498	0.76	0.9174	0.92
chr11:70169503-70170001	0.900818	0.900455	0.83	0.822182	0.79	0.780545	0.849364	0.1623	0.832818	0.96
chr11:73405124-73405338	0.9211	0.9346	0.9492	0.973	0.841	0.02488	0.92	0.94	0.946	0.96
chr11:75266078-75266198	0.73025	0.897875	0.881625	0.878125	0.0370625	0.62025	0.41725	0.872875	0.849	0.93
chr11:75441691-75442165	0.884667	0.815417	0.888042	0.90875	0.953833	0.936917	0.912167	0.218867	0.747167	0.92
chr11:76578584-76578766	0.04648	0.8088	0.9408	0.9258	0.9474	0.951	0.9376	0.82	0.861	0.96
chr11:118341593-118341872	0.9123	0.9324	0.029405	0.8994	0.9576	0.9488	0.931	0.95675	0.831	0.95
chr11:118342540-118343619	0.754071	0.839571	0.0656238	0.847571	0.866	0.879	0.767714	0.84181	0.860762	0.89
chr11:118344006-118344398	0.6998	0.8028	0.0358	0.9414	0.9442	0.9412	0.917	0.8372	0.8406	0.94
chr11:119024684-119024904	0.0553875	0.815	0.859437	0.861625	0.849375	0.836625	0.9035	0.81	0.78075	0.93
chr11:121570054-121570272	0.934643	0.933714	0.913571	0.913143	0.755571	0.941857	0.0445143	0.977857	0.934857	0.96
chr12:3791539-3791687	0.9403	0.9396	0.966375	0.976	0.9582	0.9386	0.96675	0.08	0.9034	0.86
chr12:4324567-4324841	0.963817	0.960667	0.962297	0.96475	0.972174	0.964	0.956043	0.97	0.967917	0
chr12:64613932-64614052	0.9297	0.9402	0.9041	0.929	0.9188	0.9274	0.0682	0.9544	0.9406	0.91
chr12:101738826-101739661	0.958254	0.95875	0.964622	0.967918	0.971983	0.970831	0.962797	0.96	0.964525	0
chr12:119699366-119699827	0.949364	0.0571636	0.9595	0.970545	0.961727	0.964273	0.950182	0.899727	0.956091	0.95
chr12:122235766-122235886	0.9425	0.9424	0.9589	0.959	0.5698	0.03228	0.9782	0.9594	0.9408	0.93
chr12:122852416-122852907	0.738136	0.860364	0.881	0.924545	0.949818	0.924818	0.912364	0.16	0.881636	0.92
chr12:124424000-124424439	0.807778	0.871667	0.931056	0.0952333	0.862944	0.630444	0.925667	0.89	0.925833	0.96
chr12:124721316-124721436	0.6999	0.8792	0.9463	0.9276	0.03424	0.3278	0.9222	0.82	0.8454	0.95
chr12:124874597-124874787	0.889042	0.927	0.862367	0.85775	0.0937727	0.396433	0.83125	0.87	0.864083	0.92
chr12:132115585-132115705	0.9379	0.9566	0.7976	0.1744	0.961	0.941	0.9414	0.912	0.96	0.93
chr12:132288532-132289182	0.86994	0.0416583	0.900292	0.92275	0.932333	0.924361	0.903472	0.850994	0.866389	0.95
chr12:132664891-132665011	0.8802	0.9418	0.9254	0.7992	0.525	0.03734	0.977	0.9226	0.945	0.93
chr12:132681195-132681315	0.958286	0.953857	0.954643	0.953714	0.856714	0.191	0.947	0.957429	0.962714	0.94
chr13:45194637-45194857	0.817857	0.0620714	0.956357	0.967857	0.899714	0.942286	0.941571	0.93	0.890429	0.97
chr13:98428885-98429005	0.9514	0.968	0.9454	0.9538	0.945	0.0623	0.9168	0.95	0.903	0.93
chr13:110719056-110719904	0.949408	0.957282	0.958209	0.95793	0.9696	0.965634	0.967188	0.962243	0.959171	0
chr13:111345015-111345235	0.88585	0.785	0.8986	0.8853	0.9036	0.8926	0.8974	0.2256	0.7887	0.9
chr13:112559196-112559316	0.09823	0.886	0.9448	0.9316	0.9476	0.865	0.8958	0.942	0.92	0.96
chr13:112823434-112823626	0.962589	0.119087	0.961063	0.97275	0.972375	0.97325	0.963375	0.96	0.9495	0.96
chr13:113609362-113609482	0.857833	0.9185	0.94075	0.952667	0.823833	0.139167	0.921833	0.877333	0.912333	0.99
chr14:22529329-22529449	0.9587	0.9702	0.07753	0.9594	0.9812	0.9496	0.961	0.946	0.9574	0.98
chr14:93067048-93067321	0.9391	0.04454	0.9531	0.9552	0.9044	0.938	0.9554	0.85	0.9088	0.94
chr14:98227402-98227522	0.6309	0.714	0.05333	0.579	0.8668	0.8818	0.742	0.891	0.865	0.95
chr14:99213304-99213424	0.8662	0.7112	0.14281	0.8734	0.9206	0.9348	0.8408	0.9196	0.8606	0.93
chr14:99240664-99240784	0.868345	0.939571	0.0650143	0.883571	0.911571	0.918571	0.892143	0.935857	0.933833	0.95
chr14:99259433-99259553	0.842944	0.895889	0.0349833	0.893444	0.913556	0.922667	0.936667	0.932667	0.959	0.95
chr14:100689202-100689322	0.93375	0.831167	0.912917	0.947167	0.928	0.931833	0.945	0.94	0.0709	0.97
chr14:102210488-102211003	0.905796	0.931417	0.950146	0.948958	0.83375	0.05145	0.910458	0.930792	0.954542	0.78
chr14:103581307-103581533	0.9139	0.8865	0.9545	0.9632	0.9714	0.9541	0.961	0.88	0.08507	0.94
chr14:104680740-104680860	0.756214	0.794429	0.934571	0.928	0.776429	0.873143	0.916	0.747571	0.105971	0.97
chr14:104922773-104922893	0.8457	0.8064	0.8903	0.9462	0.9856	0.9576	0.11326	0.8802	0.854	0.95
chr14:105691549-105691669	0.876188	0.88575	0.8925	0.89975	0.93175	0.926125	0.156325	0.884375	0.821125	0.93
chr14:106200673-106200793	0.860036	0.851143	0.0592357	0.823	0.918429	0.929143	0.880714	0.86	0.886143	0.94
chr15:31063054-31063274	0.0741667	0.796	0.834	0.9062	0.939	0.929667	0.904333	0.901933	0.840733	0.95
chr15:40982809-40983029	0.100941	0.920636	0.944136	0.925818	0.940636	0.907182	0.937545	0.9	0.941091	0.91
chr15:78003549-78003919	0.868606	0.804	0.950089	0.9609	0.9538	0.9239	0.962556	0.12	0.6684	0.94
chr15:93413749-93413884	0.907917	0.873167	0.874333	0.9075	0.863	0.912	0.869833	0.79	0.09465	0.96
chr15:101140071-101140191	0.9104	0.8748	0.9046	0.8524	0.016	0.9704	0.5156	0.9262	0.9014	0.94
chr16:530129-530349	0.905864	0.798364	0.917318	0.174555	0.951727	0.959545	0.946364	0.93	0.934273	0.92
chr16:1512265-1512457	0.13248	0.8518	0.91395	0.8864	0.9119	0.9018	0.9019	0.89	0.8896	0.96
chr16:1537198-1537418	0.0740806	0.929611	0.883204	0.921588	0.9025	0.891353	0.891278	0.861722	0.884444	0.94
chr16:1550234-1550413	0.06132	0.8868	0.8577	0.8934	0.9042	0.9342	0.8658	0.8312	0.893	0.9
chr16:3067320-3068134	0.854167	0.760833	0.136389	0.634606	0.933333	0.935222	0.784944	0.821667	0.773167	0.94
chr16:11229880-11230045	0.9595	0.9508	0.9612	0.9726	0.974	0.9618	0.9496	0.2	0.9018	0.96
chr16:11682408-11682528	0.886357	0.810429	0.946286	0.945571	0.875857	0.917714	0.0315571	0.952429	0.922286	0.96
chr16:14307861-14307981	0.761714	0.825857	0.896643	0.91	0.930857	0.931143	0.934571	0.79	0.114857	0.95
chr16:28986549-28986669	0.962071	0.962429	0.0393	0.625571	0.951429	0.969	0.974286	0.96	0.961571	0.96
chr16:81546785-81547005	0.9299	0.13118	0.9591	0.9577	0.9251	0.9251	0.9299	0.9308	0.922	0.96
chr16:85642641-85643297	0.9238	0.743114	0.904271	0.248183	0.761049	0.661026	0.904371	0.91	0.909771	0.94
chr16:88653861-88654081	0.835063	0.861	0.8735	0.0864375	0.94125	0.945	0.90675	0.82	0.854125	0.91
chr16:88840759-88840979	0.92575	0.927556	0.921569	0.962444	0.701889	0.0508625	0.919333	0.958333	0.925667	0.93
chr16:88844409-88844543	0.8388	0.8582	0.927	0.9544	0.9444	0.9204	0.9104	0.2366	0.895	0.95
chr17:2071895-2072048	0.0333636	0.928273	0.958091	0.974727	0.919364	0.901364	0.963182	0.81	0.891727	0.96
chr17:16860665-16860785	0.9401	0.8714	0.7677	0.87	0.8716	0.7476	0.8574	0.81	0.05828	0.96
chr17:18671599-18672260	0.964773	0.963121	0.963364	0.965606	0.970939	0.962242	0.960485	0.962727	0.967727	0
chr17:27878804-27879024	0.907357	0.882	0.131957	0.856286	0.948571	0.923286	0.887429	0.85	0.756714	0.94
chr17:29609056-29609276	0.893292	0.934833	0.872292	0.195042	0.889167	0.917667	0.933182	0.9	0.918667	0.93
chr17:41501981-41503741	0.835678	0.903685	0.818802	0.871711	0.909089	0.908473	0.82954	0.79	0.122809	0.92
chr17:46171194-46171314	0.9605	0.9478	0.9665	0.9722	0.9264	0.0152	0.9438	0.92	0.9348	0.95
chr17:63499293-63499413	0.6601	0.4692	0.8673	0.8906	0.0827	0.8178	0.7908	0.8646	0.7512	0.94
chr17:74623601-74624169	0.742611	0.800889	0.589128	0.608111	0.2171	0.546711	0.618289	0.808556	0.763111	0.95
chr17:75543172-75543392	0.923	0.0715333	0.914833	0.937833	0.966167	0.949667	0.9225	0.92	0.947	0.93
chr17:76328752-76328957	0.930591	0.958091	0.965636	0.960818	0.916455	0.180327	0.969091	0.944091	0.95	0.94
chr17:76912508-76912728	0.9134	0.0587273	0.928955	0.936727	0.950636	0.944091	0.948455	0.868364	0.885091	0.95
chr17:81192786-81192959	0.925038	0.820846	0.940615	0.941615	0.947154	0.931385	0.907308	0.851846	0.202385	0.96
chr17:81270248-81270468	0.936273	0.910818	0.906045	0.9056	0.7773	0.220473	0.923545	0.957	0.957364	0.95
chr17:82126627-82127503	0.889109	0.896415	0.109882	0.585485	0.930447	0.9185	0.847341	0.91	0.936925	0.88
chr17:82846052-82846272	0.220473	0.921583	0.956208	0.961917	0.947417	0.971333	0.96575	0.9245	0.938083	0.95
chr18:9859284-9859404	0.942667	0.930333	0.732833	0.0904167	0.901	0.8735	0.719833	0.920667	0.920333	0.96
chr19:1077845-1077965	0.904444	0.777556	0.0910667	0.872778	0.698222	0.887222	0.750222	0.92	0.924222	0.92
chr19:1151960-1152360	0.0524029	0.905652	0.953229	0.961708	0.948125	0.951667	0.936875	0.905667	0.916667	0.94
chr19:1304515-1304635	0.880214	0.929857	0.897571	0.930571	0.951857	0.953	0.919667	0.815	0.138367	0.96
chr19:1370935-1371373	0.907906	0.0830344	0.950578	0.957323	0.898531	0.906438	0.931438	0.917656	0.93675	0.94
chr19:2324602-2324722	0.934889	0.918111	0.940937	0.89	0.863889	0.815222	0.150733	0.945556	0.951625	0.96
chr19:4449605-4449725	0.9409	0.9372	0.9625	0.943	0.9578	0.9778	0.972	0.19	0.9298	0.97
chr19:5250020-5250645	0.83537	0.827652	0.791326	0.858361	0.850174	0.885926	0.854174	0.175265	0.844304	0.92
chr19:10764202-10764410	0.8355	0.03578	0.9405	0.852	0.9228	0.751	0.9026	0.807	0.8132	0.98
chr19:11438041-11438161	0.9142	0.9424	0.9181	0.9434	0.9154	0.935	0.0622	0.92	0.9468	0.95
chr19:13002626-13003006	0.8976	0.8796	0.853833	0.873267	0.937067	0.922	0.849067	0.09372	0.914667	0.96
chr19:13003078-13003434	0.891646	0.917375	0.898719	0.9455	0.948812	0.93525	0.906813	0.2	0.828562	0.95
chr19:18149454-18149819	0.94687	0.94876	0.94352	0.198354	0.88232	0.83828	0.94812	0.92	0.92848	0.94
chr19:48967528-48967884	0.847833	0.886667	0.947333	0.9375	0.0669	0.566333	0.722667	0.854167	0.898	0.88
chr19:54661889-54662201	0.8338	0.863	0.9061	0.9557	0.9073	0.9613	0.17338	0.9017	0.9051	0.86
chr19:55615155-55615865	0.955281	0.961429	0.963693	0.972078	0.964189	0.965329	0.965487	0.96272	0.958253	0
chr19:55615929-55616819	0.952687	0.960767	0.968643	0.973912	0.959169	0.963191	0.965811	0.956865	0.957057	0
chr19:55626556-55626676	0.900667	0.921	0.0497333	0.731833	0.955	0.932833	0.715667	0.935667	0.9185	0.95
chr20:36645422-36645688	0.896	0.944429	0.122571	0.599571	0.955429	0.927143	0.95	0.924286	0.900571	0.93
chr20:47771130-47771250	0.7616	0.6372	0.7954	0.6496	0.2246	0.9474	0.7376	0.79	0.635	0.88
chr20:62186972-62187092	0.8729	0.9242	0.9348	0.9442	0.8866	0.19888	0.9488	0.8586	0.8904	0.96
chr20:64001707-64001827	0.919417	0.908667	0.960083	0.97	0.948167	0.9516	0.965167	0.17	0.850833	0.96
chr21:37236192-37236312	0.937	0.966167	0.954333	0.1775	0.946667	0.930833	0.954167	0.933833	0.890667	0.97
chr21:37863989-37864109	0.9302	0.9612	0.5273	0.7904	0.1041	0.4448	0.6302	0.9496	0.951	0.96
chr21:42660858-42660978	0.9691	0.7924	0.8792	0.918	0.9644	0.9202	0.09166	0.9374	0.9334	0.93
chr21:43003359-43003479	0.9592	0.9524	0.9684	0.9766	0.9822	0.946	0.9584	0.97	0.16908	0.96
chr21:45348122-45348286	0.0714536	0.850385	0.865327	0.922071	0.888308	0.919714	0.841214	0.786071	0.772857	0.96
chr21:45531327-45531987	0.962258	0.9551	0.962264	0.962017	0.972089	0.96561	0.964158	0.967	0.947709	0
chr22:21689890-21690010	0.835833	0.837833	0.836417	0.0858667	0.852	0.855	0.863167	0.855	0.707	0.94
chr22:23265333-23265529	0.90925	0.127333	0.961667	0.955	0.969833	0.963667	0.963	0.971167	0.938333	0.93
chr22:37144234-37144469	0.7935	0.913167	0.85725	0.169133	0.8795	0.873333	0.8195	0.683667	0.75	0.95
chr22:45996289-45996409	0.6037	0.4326	0.8408	0.8394	0.11322	0.5242	0.4376	0.91	0.8914	0.97
chr22:46214216-46215152	0.957344	0.95654	0.963256	0.969576	0.970017	0.969967	0.960898	0.97	0.962533	0
chr22:46416434-46416554	0.9423	0.07752	0.9073	0.9714	0.9814	0.9748	0.9586	0.9188	0.92	0.98
chr22:48079853-48079973	0.854167	0.699333	0.1199	0.608667	0.900833	0.901833	0.812167	0.843333	0.842667	0.96
chrX:150870885-150871005	0.02708	0.846	0.8759	0.8606	0.855	0.7966	0.8228	0.92	0.9	0.93
