# Supplementary material for: Tissue of origin characterization of cell free DNA in seminal plasma: Implications for new liquid biopsies
Source: PLoS One. 2025 Mar 31;20(3):e0317712. doi: 10.1371/journal.pone.0317712 (PMC11957367; doi:10.1371/journal.pone.0317712)
Supplement: S5 Table — (XLSX) [file pone.0317712.s013.xlsx]

## Sheet: S5_Table
		DNase I sites
	Tissue	Prostate	Kidney	Bladder	T cells	Monocytes	B cells	NK cells
Tissue methyl data	Prostate	0.64	0.0666667	0.08	0.000634921	0.02	0.0333333	0.0171429
	Kidney Epithelium	0.06	0.322667	0	0.00126984	0.025	0.00666667	0.0228571
	Bladder	0.06	0.0293333	0	0.000634921	0.055	0.00666667	0.0171429
	T cells	0.04	0.0293333	0	0.475556	0.015	0.106667	0.2
	Monocytes	0.04	0.0906667	0	0.0234921	0.715	0.0866667	0.0628571
	B cells	0	0.0453333	0	0.0184127	0.07	0.633333	0.0228571
	NK cells	0.04	0.032	0	0.0787302	0.035	0.00666667	0.36
